# Supplementary material for: Pharmacogenetic study of antipsychotic–induced lipid and BMI changes in Chinese schizophrenia patients: A Genome-Wide Association Study
Source: Transl Psychiatry. 2025 Aug 19;15:295. doi: 10.1038/s41398-025-03499-w (PMC12365156; doi:10.1038/s41398-025-03499-w)
Supplement: Supplementary file 1 — Supplementary Table S1-S10 [file 41398_2025_3499_MOESM1_ESM.xlsx]

## Sheet: Table S1
Table S1. Summary statistics of non-SGA psychotropics and other drugs prescription records included in the linear mixed model analyses.
Concomitant medications		No. of subject with >= 1 prescription			Number of prescription per subject, mean (SD)			Total no. of prescription
		TC,LDL,HDL,TG (N=740)	BG (N=744)	BMI (N=759)	TC,LDL,HDL,TG (N=740)	BG (N=744)	BMI (N=759)	TC,LDL,HDL,TG (N=740)	BG (N=744)	BMI (N=759)
HALOPERIDOL		13	13	25	1.23 (0.6)	1.23 (0.6)	1.24 (0.72)	16	16	31
TRIFLUOPERAZINE		34	34	41	1.76 (1.46)	1.74 (1.26)	3.27 (5.55)	60	59	134
VALPROATE		81	77	96	4.43 (3.65)	4.49 (3.69)	7.46 (10.5)	359	346	716
LITHIUM		49	49	53	3.9 (3.33)	4.04 (3.5)	5.43 (4.72)	191	198	288
CITALOPRAM		50	49	50	2.74 (2.28)	2.78 (2.34)	5.78 (10.98)	137	136	289
SERTRALINE		32	33	48	2.62 (2.12)	2.58 (1.98)	4.83 (5.68)	84	85	232
METFORMIN		64	62	70	4.66 (5.09)	4.87 (5.49)	4.87 (5.53)	298	302	341
ATORVASTATIN		17	18	16	4.76 (3.19)	4.28 (3.59)	4.25 (6.85)	81	77	68
SIMVASTATIN		26	25	20	4.46 (4.33)	4.36 (5.02)	4.5 (5.86)	116	109	90

## Sheet: Table S2
Table S2. Sample characteristics in our GWAS analyses.
Demographics	Cohort
	TC,LDL,HDL,TG (N=625)	BMI (N=646)
No. of male	290	300
Percentage of male	0.464	0.464396
Mean age at the 1st clinical visit (SD)	28.5 (9.6)	28.3 (9.8)
Mean years of follow-up (SD)	5.7 (3.3)	5.5 (3.2)

## Sheet: Table S3
Table S3. Number of patients treated with single antipsychotics and multiple antipsychotics in the linear mixed model analyses.
Antipsychotics	Description	Cohort
		TC,LDL,HDL,TG	BMI
Seven SGAs only(1)	Patient taking any one of these seven SGAs within the first 3 years of follow-up	575	636
	Patient taking single SGA over 3 months within the first 3 years of follow-up	518	550
	Patient taking multiple SGA over 3 months within the first 3 years of follow-up	57	86
Seven SGAs & Two FGAs(1)	Patient taking any one of these nine antipsychotics within the first 3 years of follow-up	578	644
	Patient taking single antipsychotics over 3 months within the first 3 years of follow-up	519	557
	Patient taking multiple antipsychotics over 3 months within the first 3 years of follow-up	59	87
All patient in our cohort in the whole follow-up period		740	759
Remark:
(1) The 7 SGAs: CLOZAPINE, OLANZAPINE, ARIPIPRAZOLE, RISPERIDONE, AMISULPRIDE, QUETIAPINE, PALIPERIDONE
The 2 First Generation Antipsychotics (FGAs): HALOPERIDOL, TRIFLUOPERAZINE

## Sheet: Table S4
Table S4. The suggestive SNPs (FDR < 0.2) identified in our primary GWAS analyses.(1)
SGA	Phenotype	Test model(2)	SNP	Gene	Nearest	Location	CHR	POS (GRCh38)	Effect Allele	N	Effect AF	1KG AF (EAS)	1KG AF (EUR)	Imp. Rsq	Beta	SE	P-value	P-value (bonferroni)(3)	FDR	λGC (50, 70, 90 percentiles)	Associated diseases (association scores: 0-1) from Open Target Platform
Olanzapine	LDL	Additive	rs7412	APOE	APOE	Exon (Missense)	19	44908822	T	230	0.104	0.1	0.063	0.967	0.866	0.1583	1.24e-07	1.984e-05	0.182	1.00, 1.00, 1.01	Hyperlipoproteinemia type 3(0.79), CAD(0.78), Alzheimer disease(0.71)
			rs2384157	-	MBL2	Intergene	10	53213998	A	230	0.498	0.544	0.257	0.43	-0.45	0.0902	1.26e-06	0.0002016	0.195		Blood protein measurement(0.77), neurodegenerative disease (0.23)
			rs74625905	-	MZT1	Intergene	13	72402915	G	230	0.063	0.074	0.062	0.888	0.915	0.1865	1.85e-06	0.000296	0.195		Cortical surface area measurement (0.35), mathematical ability (0.33)
			rs56349742	LOC105373454	RDH14	Non coding intron	2	18409116	G	230	0.233	0.239	0.047	0.991	-0.531	0.1085	1.98e-06	0.0003168	0.195		Urate measurement(0.62), T2DM(0.51), brain measurement(0.51)
Quetiapine	HDL	Additive	rs2358259	-	CDCA7	Integene	2	173483315	G	93	0.941	0.916	0.991	0.649	1.45	0.2654	5.12e-07	8.192e-05	0.123	0.98, 0.99, 1.00	ICF syndrome (0.7), mathematical ability(0.59), LDL measurement(0.44)
			rs10174314	-	DDX1	Integene	2	15752986	G	93	0.194	0.203	0.056	0.902	0.952	0.1788	9.01e-07	0.00014416	0.123		Urate measurement(0.6), neurodegenerative disease (0.37), Alzheimer disease(0.21)
			rs117416034	-	CD34	Integene	1	208012181	A	93	0.016	0.016	0	0.967	2.92	0.551	9.98e-07	0.00015968	0.123		Risk-taking behaviour(0.67), urate measurement(0.58), base metabolic rate(0.41)
			rs6424242	SIPA1L2	SIPA1L2	Upstream gene	1	232632019	T	93	0.339	0.413	0.443	0.914	-0.675	0.1303	1.63e-06	0.0002608	0.186		Pakinson disease(0.66), antisocial behaviour measurement(0.39), ADHD(0.39)
Abbreviation: CHR Chromosome, POS Position, SGA Second generation antipsychotics, SNP Single nucleotide polymorphism, AF Allele frequency, 1KG 1000 Genomes project, "Imp. Rsq" Genotype imputation r-squared, λGC Genomic control inflation factor, CAD Coronary artery disease, ADHD Attention deficit hyperactivity disorder.
Remarks:
(1) The top five SNPs shown in Table 2 are excluded from this table.
(2) Test model indicates the genetic model employed when conducting GWAS using PLINK2. For details, pls refer to the manual of the PLINK2.
(3) P-values are Bonferroni corrected for 4 genetic models times 40 linear mixed models, resulting in a total of 160 comparison (i.e., p-value x 160)

## Sheet: Table S5
Table S5. QQ plots of GWAS with suggestive SNPs achieving FDR < 0.2(1).
Analysis type	SGA	Trait	Genetic model	QQ Plot	λGC (50, 70, 90 percentiles)
Primary Analyses	Olanzapine	TC	Additive		1.00, 1.00, 1.01
		LDL	Additive		1.00, 1.00, 1.01
	Quetiapine	HDL	Additive		0.98, 0.99, 1.00
Additional Analyses	Clozapine	TC	Dominant		0.98, 0.99, 1.00
		HDL	Genotypic		1.01, 1.01, 1.01
	Olanzapine	TC	Recessive		1.00, 1.01, 1.00
	Risperidone	TG	Recessive		0.96, 0.98, 0.99
		BMI	Recessive		1.01, 1.01, 0.99
	Quetiapine	TG	Dominant		1.01, 1.01, 1.01
	Paliperidone	LDL	Genotypic		0.97, 0.99, 1.03
			Recessive		0.94, 0.88, 0.97
Remark:
(1) The top five SNPs shown in Table 2 are excluded from this table.

## Sheet: Table S6
Table S6. Seventeen suggestive SNPs (FDR < 0.2) associated with the SGA-induced lipid levels and BMI changes in our additional analyses(1).
SGA	Trait	Test model(2)	SNP	Gene	Nearest	Location	CHR	POS (GRCh38)	Effect Allele	N	Effect AF	1KG AF (EAS)	1KG AF (EUR)	Imp. Rsq	Beta	SE	P-value	P-value (Bonferroni)(3)	FDR	λGC (50, 70, 90 percentiles)	Associated diseases (association scores: 0-1) from Open Target Platform
Clozapine	TC	Dominant	rs6495163	-	C15orf39	Intergene	15	75172710	A	119	0.315	0.5952	0.6014	0.40735	0.4070.93	0.1624	9.69e-08	1.5504e-05	0.184	0.98, 0.99, 1.00	HDL measurement(0.21)
	HDL	Genotypic	rs1368256	LINC00635	BBX	Non coding intron	3	107867577	T	119	0.866	0.8442	0.5099	0.554	NA	NA	1.48e-07	2.368e-05	0.0892	1.01, 1.01, 1.01	-
			rs28733194	LOC105375377	PCLO	Upstream gene	7	83177233	T	119	0.681	0.6012	0.335	0.796	NA	NA	3.19e-07	5.104e-05	0.0892		Bipolar disorder(0.64), pontocerebellar hypoplasia type 3(0.62), SCZ(0.56)
Olanzapine	TC	Recessive	rs9634863	-	LOC124903233	Intergene	13	55135136	G	230	0.722	0.749	0.5338	0.887	-1.369	0.282	2.31e-06	0.0003696	0.097	1.00, 1.01, 1.00	-
			rs11051856	BICD1	BICD1	Intron	12	32217185	T	230	0.322	0.2956	0.1581	0.721	1.128	0.2371	3.54e-06	0.0005664	0.144		DNA methylation(0.51), self-reported education(0.35), brain measurement(0.26)
			rs12548605	CSMD1	CSMD1	Intron	8	3649503	C	230	0.126	0.1716	0.0905	0.554	2.366	0.5039	4.73e-06	0.0007568	0.173		Body height(0.74), body fat percentage(0.73), estrogen measurement (0.65)
			rs822205	-	UBE2E2	Intergene	3	23057000	G	230	0.657	0.6607	0.8231	0.768	-0.993	0.2117	4.81e-06	0.0007696	0.175		T2DM(0.77), HbA1c measurement(0.61), body fat percentage(0.57)
Risperidone	TG	Recessive	rs10911704	CBSLR	IVNS1ABP	Non coding intron	1	185322294	G	116	0.22	0.254	0.4155	0.97	-2.347	0.4202	1.9e-07	3.04e-05	0.133	0.96, 0.98, 0.99	-
	BMI	Recessive	rs1494739	GADL1	GADL1	Intron	3	30844662	T	232	0.573	0.619	0.326	0.828	-0.88	0.1595	9.6e-08	1.536e-05	0.158		Neurofibrillary tangles measurement(0.45), neurodegenerative disease(0.24)
Paliperidone	LDL	Recessive	rs1227097	CDH23	C10orf105	Intron	10	71681784	G	43	0.337	0.3512	0.3877	0.651	-2.25	0.3645	8.61e-07	0.00013776	0.149	0.94, 0.88, 0.97	Deafness(0.7), Usher syndrome(0.69), antisocial behaviour measurement(0.49)
			rs7811852	AMPH	AMPH	Intron	7	38591056	C	43	0.547	0.5714	0.501	0.481	-1.99	0.3438	2.53e-06	0.0004048	0.16		Endocrine system disease(0.53), metabolic disease(0.53), nutritional disorder(0.53)
		Genotypic	rs188559	RAB38	RAB38	Intron	11	88160693	G	43	0.535	0.4881	0.7127	0.89	NA	NA	9.27e-08	1.4832e-05	0.0479	0.97, 0.99, 1.03	Calcium measurement(0.72), self-reported education(0.6)
			rs10256224	-	NFE2L3	Intergene	7	25897720	T	43	0.244	0.2232	0.2038	0.6	NA	NA	2.9e-07	4.64e-05	0.0486		LDL measurement(0.57), TG measurement(0.52), BMI-adjusted waist-hip ratio(0.49)
			rs10083413	CDH23	C10orf105	Intron	14	89464073	T	43	0.314	0.2073	0.2584	0.652	NA	NA	1.07e-06	0.0001712	0.1019		Deafness(0.7), Usher syndrome(0.69), antisocial behaviour measurement(0.49)
			rs11146967	FOXN3	FOXN3	Intron	12	132605822	G	43	0.698	0.619	0.4433	0.633	NA	NA	1.35e-06	0.000216	0.1019		Glucose measurement(0.78), HDL measurement(0.74), neurodegenerative disease(0.47)
			rs12410898	C1R	C1R	Intron	1	208048939	A	43	0.151	0.1052	0.0189	0.822	NA	NA	2.79e-06	0.0004464	0.1791		Ehlers-Danlos syndrome(0.65), immunodeficiency(0.55)
			rs183132876	LRCOL1	LRCOL1	Intron	2	66644006	A	43	0.244	0.3006	0.0308	0.52	NA	NA	4.79e-06	0.0007664	0.1791		TC measurement(0.42), neurodegenerative disease(0.27)
Abbreviation: CHR Chromosome, POS Position, SGA Second generation antipsychotics, SNP Single nucleotide polymorphism, AF Allele frequency, 1KG 1000 Genomes project, "Imp. Rsq" Genotype imputation r-squared, λGC Genomic control inflation factor, T2DM Type 2 diabetes mellitus.
Remarks:
(1) The top five SNPs shown in Table 2 are excluded from this table.
(2) Test model indicates the genetic model employed when conducting GWAS using PLINK2. For details, pls refer to the manual of the PLINK2.
(3) P-values are Bonferroni corrected for 4 genetic models times 40 linear mixed models, resulting in a total of 160 comparison (i.e., p-value x 160)

## Sheet: Table S7
Table S7. Region plots of the five top SNPs are fine-mapped via the R package suiseR.
Analysis	SGA	Trait	SNP	Region plot
Primary Analyses	Olanzapine	LDL	Top: rs6532055 Causal: rs6532055
	Aripiprazole	TG	Top: rs2644520 Causal: rs2644520
Additional analyses	Clozapine	HDL	Top: rs115843863 Causal: rs73968514
	Paliperidone	LDL	Top: rs2514895 Causal: rs2514895, rs2441693
	Quetiapine	TG	Top: rs188405603 Causal: rs77140241
The fine-mapping results of the five top SNPs are visualized in the region plots above. The lead variant, marked in yellow, is the SNP with the lowest p values after the LD-clump, whereas the causal variant is marked by a red cross. Other SNPs are coloured according to their decreasing R-square values with the lead variant. The credible set containing SNP(s) nearest to the lead variant with the s…

## Sheet: Table S8
Table S8. QQ plots of MAGMA gene-level analyses with GW-significant genes.
SGA	Trait	QQ Plot	λGC
Olanzapine	HDL		0.93
	LDL		0.9
Risperidone	LDL		0.93
Quetiapine	TG		0.96
Any SGA use	TG		0.93

## Sheet: Table S9
Table S9. P-value and FDR of the significant terms identified in gene set enrichment analyses via the Enrichr-KG platform.
Term	Library	p-value	FDR
Renal overload gout	GWAS_Catalog_2019	2.7474e-06	0.0002802
Serum urate levels in chronic kidney disease	GWAS_Catalog_2019	5.7662e-06	0.0002941
Renal underexcretion gout	GWAS_Catalog_2019	9.8791e-06	0.0003359
urate metabolic process (GO:0046415)	GO_Biological_Process_2021	1.5084e-05	0.003364
response to statin	DisGeNET	6.9138e-05	0.01458
Coronary Artery Disease	DisGeNET	0.0001013	0.01458
Aspartate aminotransferase measurement	DisGeNET	0.0001108	0.01458
Uric acid levels	GWAS_Catalog_2019	0.0001268	0.003233
Metabolic Syndrome X	DisGeNET	0.0001578	0.01558
Urate levels in lean individuals	GWAS_Catalog_2019	0.0001913	0.003387
positive regulation of biosynthetic process (GO:0009891)	GO_Biological_Process_2021	0.0002569	0.02568
regulation of interleukin-12 production (GO:0032655)	GO_Biological_Process_2021	0.0003455	0.02568
Serum total cholesterol measurement	DisGeNET	0.0005393	0.03079
organic substance transport (GO:0071702)	GO_Biological_Process_2021	0.002425	0.03785
Autosomal dominant inheritance (HP:0000006)	Human_Phenotype_Ontology	0.00246	0.01805
regulation of intestinal lipid absorption (GO:1904729)	GO_Biological_Process_2021	0.002747	0.03785
Hypobetalipoproteinemia (HP:0003563)	Human_Phenotype_Ontology	0.004392	0.01805
Hyperlipoproteinemia (HP:0010980)	Human_Phenotype_Ontology	0.00494	0.01805
IgM deficiency (HP:0002850)	Human_Phenotype_Ontology	0.005488	0.01805
Hypoalphalipoproteinemia (HP:0003233)	Human_Phenotype_Ontology	0.005488	0.01805

## Sheet: Table S10
Table S10. Fourteen gene sets significantly associated (pbonferroni<0.05) with SGA-induced lipid level and BMI changes using MAGMA gene set analyses.
SGA	Trait	MSigDB Gene Set	Name of Gene set	Pbonferroni(1)	FDR(2,3)
Any SGA use	TG	Curated (C5)	GOBP_SKELETAL_MUSCLE_SATELLITE_CELL_DIFFERENTIATION*	1.29e-05	0.00044
Clozapine	LDL	Curated (C2)	REACTOME_MRNA_EDITING*	2.2e-05	0.00044
Clozapine	BMI	Curated (C5)	GOCC_ER_UBIQUITIN_LIGASE_COMPLEX*	0.004	0.04
Amisulpride	BMI	Curated (C5)	HP_SACCADIC_SMOOTH_PURSUIT*	0.004	0.04
Quetiapine	HDL	Curated (C5)	GOBP_PROTEIN_IMPORT	0.006	0.0866667
Clozapine	TC	Curated (C2)	BIOCARTA_VITCB_PATHWAY	0.013	0.0866667
Any SGA use	LDL	Hallmark (H)	HALLMARK_MYC_TARGETS_V1	0.013	0.0742857
Clozapine	TC	Curated (C5)	GOBP_SPONTANEOUS_NEUROTRANSMITTER_SECRETION	0.019	0.0872727
Risperidone	LDL	Curated (C2)	REACTOME_DEADENYLATION_OF_MRNA	0.021	0.0872727
Clozapine	BMI	Curated (C2)	REACTOME_FATTY_ACIDS	0.023	0.0872727
Quetiapine	TC	Hallmark (H)	HALLMARK_WNT_BETA_CATENIN_SIGNALING	0.024	0.0872727
Quetiapine	BMI	Curated (C5)	GOBP_TAURINE_METABOLIC_PROCESS	0.029	0.0923077
Amisulpride	HDL	Curated (C5)	GOBP_POSITIVE_REGULATION_OF_MYELOID_CELL_DIFFERENTIATION	0.03	0.0923077
Risperidone	TC	Curated (C2)	UDAYAKUMAR_MED1_TARGETS_UP	0.038	0.108571
Remarks:
(1) Pbonferroni is the adjusted P-value for each gene set, where the number of tests conducted per gene set equals the size of the corresponding MSigDB.
(2) FDR is the FDR-adjusted p-value (based on pbonferroni) to control the false discovery rate due to multiple tests (40 in our study) issues.
(3) Only the top four gene sets marked with an asterisk (*) survived a statistically significant threshold (FDR < 0.05).

[truncated: 1 more sheets: Figure 2]
